# Supplementary material for: Human Arylamine N-Acetyltransferase 1 (NAT1) Knockout in MDA-MB-231 Breast Cancer Cell Lines Leads to Transcription of NAT2
Source: Front Pharmacol. 2022 Jan 3;12:803254. doi: 10.3389/fphar.2021.803254 (PMC8762260; doi:10.3389/fphar.2021.803254)
Supplement: Supplementary file 1 [file Table2.XLSX]

## Sheet: Sheet1
HGNC Symbol	Gene Name	Entrez Gene ID	Ensembl Gene ID	log2 Fold-Change	Adjusted p-value
CDH11	cadherin 11	1009	ENSG00000140937.14	-0.55179	0.0122963
CDH13	cadherin 13	1012	ENSG00000140945.17	-0.574357	0.00341476
CDH18	cadherin 18	1016	ENSG00000145526.12	-1.11819	8.66339e-05
CDH2	cadherin 2	1000	ENSG00000170558.9	-0.46056	1.39363e-05
CDH3	cadherin 3	1001	ENSG00000062038.14	-0.337011	4.39373e-05
CELSR1	cadherin EGF LAG seven-pass G-type receptor 1	9620	ENSG00000075275.16	0.203794	0.0165943
CPED1	cadherin like and PC-esterase domain containing 1	79974	ENSG00000106034.18	0.187341	0.019517
CDHR2	cadherin related family member 2	54825	ENSG00000074276.10	0.338925	0.0453348
FAT1	FAT atypical cadherin 1	2195	ENSG00000083857.14	0.0931941	0.00809472
FAT3	FAT atypical cadherin 3	120114	ENSG00000165323.15	-0.478125	0.00826571
FAT4	FAT atypical cadherin 4	79633	ENSG00000196159.11	0.134509	0.0133921
JCAD	junctional cadherin 5 associated	57608	ENSG00000165757.9	-0.149247	0.0137864
PCDH1	protocadherin 1	5097	ENSG00000156453.13	-0.343183	0.033234
PCDHAC1	protocadherin alpha subfamily C, 1	56135	ENSG00000248383.4	-0.730343	0.0159016
PCDHAC2	protocadherin alpha subfamily C, 2	56134	ENSG00000243232.5	-0.874953	0.0185902
PCDHB10	protocadherin beta 10	56126	ENSG00000120324.8	0.300454	2.18791e-13
PCDHB11	protocadherin beta 11	56125	ENSG00000197479.6	0.418985	1.18455e-11
PCDHB12	protocadherin beta 12	56124	ENSG00000120328.6	0.165428	0.0385635
PCDHB13	protocadherin beta 13	56123	ENSG00000187372.11	0.226418	2.0957e-05
PCDHB14	protocadherin beta 14	56122	ENSG00000120327.6	0.386014	4.99158e-07
PCDHB18P	protocadherin beta 18 pseudogene	54660	ENSG00000146001.5	0.605312	0.00034159
PCDHB19P	protocadherin beta 19 pseudogene	NA	ENSG00000262096.2	0.407927	0.0381036
PCDHB4	protocadherin beta 4	56131	ENSG00000081818.3	-0.799397	0.0262768
PCDHB7	protocadherin beta 7	56129	ENSG00000113212.6	0.38088	0.00149612
PCDHB8	protocadherin beta 8	56128	ENSG00000120322.3	0.310166	0.0108891
PCDHB9	protocadherin beta 9	56127	ENSG00000177839.6	0.359657	6.64778e-07
PCDHGA1	protocadherin gamma subfamily A, 1	56114	ENSG00000204956.5	0.149069	0.034301
PCDHGA11	protocadherin gamma subfamily A, 11	56105	ENSG00000253873.6	0.61923	7.69474e-05
PCDHGA12	protocadherin gamma subfamily A, 12	26025	ENSG00000253159.3	0.558605	0.0206638
PCDHGA2	protocadherin gamma subfamily A, 2	56113	ENSG00000081853.15	0.518933	8.69966e-08
PCDHGA3	protocadherin gamma subfamily A, 3	56112	ENSG00000254245.2	0.427511	0.0034085
PCDHGA4	protocadherin gamma subfamily A, 4	56111	ENSG00000262576.3	0.222163	0.000248952
PCDHGA6	protocadherin gamma subfamily A, 6	56109	ENSG00000253731.2	0.443529	1.98788e-05
PCDHGA7	protocadherin gamma subfamily A, 7	56108	ENSG00000253537.3	0.459677	0.000700243
PCDHGB1	protocadherin gamma subfamily B, 1	56104	ENSG00000254221.2	0.302675	1.61767e-07
PCDHGB2	protocadherin gamma subfamily B, 2	56103	ENSG00000253910.2	0.263483	1.99025e-19
PCDHGB4	protocadherin gamma subfamily B, 4	8641	ENSG00000253953.2	0.558692	0.00073765
PCDHGB5	protocadherin gamma subfamily B, 5	56101	ENSG00000276547.1	0.553477	0.0467705
PCDHGB6	protocadherin gamma subfamily B, 6	56100	ENSG00000253305.2	0.370393	6.54974e-05
PCDHGC4	protocadherin gamma subfamily C, 4	56098	ENSG00000242419.5	0.508611	0.0337143
PCDHGC5	protocadherin gamma subfamily C, 5	56097	ENSG00000240764.3	0.322648	0.0121434
TMTC1	transmembrane O-mannosyltransferase targeting cadherins 1	83857	ENSG00000133687.16	-1.07924	1.43262e-12
